# Supplementary material for: Seroprevalence of Ehrlichia canis in Clinically Suspect Dogs and Its Association with Clinical and Social Factors in Urban and Rural Areas of North-Central Mexico
Source: Vet Sci. 2025 Aug 18;12(8):771. doi: 10.3390/vetsci12080771 (PMC12389872; doi:10.3390/vetsci12080771)
Supplement: Supplementary file 1 [file vetsci-12-00771-s001.zip]

Archive with 1 entries (1 files):
- vetsci-3767865-supplementary.xlsx
