# Supplementary material for: Seroprevalence of Ehrlichia canis in Clinically Suspect Dogs and Its Association with Clinical and Social Factors in Urban and Rural Areas of North-Central Mexico
Source: Vet Sci. 2025 Aug 18;12(8):771. doi: 10.3390/vetsci12080771 (PMC12389872; doi:10.3390/vetsci12080771)
Supplement: Supplementary file 1 [file vetsci-12-00771-s001.zip › vetsci-3767865-supplementary.xlsx]

## Sheet: Hoja 1 - Erliquiosis
Erliquiosis
	Month	Season	Locality	Residence	Schooling	Age	Haemorrhagie	Positivity	Ticks	Leukopenia	Lymphopenia	Anaemia	Thrombocytopenia
1	8	2	1	1	4	1	0	1	0	1	0	0	1
2	8	2	2	1	5	1	1	1	1	0	0	1	0
3	8	2	3	1	5	1	1	1	0	1	0	0	1
4	8	2	3	1	5	1	1	1	0	1	0	0	1
5	8	2	1	1	4	1	0	1	0	1	0	0	1
6	9	2	2	0	4	1	1	1	0	1	0	1	1
7	9	2	4	0	3	1	1	1	0	0	0	1	1
8	9	2	4	0	3	1	1	1	0	0	0	1	1
9	9	2	1	0	4	1	0	1	0	0	0	0	0
10	9	2	2	0	4	1	0	1	0	0	0	0	0
11	9	3	2	0	4	1	1	1	0	1	0	1	1
12	9	3	4	1	4	1	0	0	0	0	0	0	0
13	9	3	4	1	4	1	0	0	0	0	0	0	0
14	9	3	1	1	5	1	1	1	0	0	0	1	1
15	10	3	1	1	5	1	1	1	0	0	0	1	1
16	10	3	2	1	5	1	0	1	0	0	0	0	1
17	10	3	2	1	4	1	0	0	0	0	0	0	0
18	10	3	2	1	4	1	0	0	0	0	0	0	0
19	10	3	2	1	5	1	1	0	1	0	0	1	0
20	10	3	2	1	5	1	1	0	1	0	0	1	0
21	10	3	2	0	5	0	1	1	0	0	0	0	1
22	10	3	2	0	1	1	1	1	0	0	0	0	1
23	10	3	3	0	5	1	1	1	0	0	0	0	0
24	10	3	3	0	5	1	1	1	0	0	0	0	0
25	10	3	2	1	5	1	0	1	0	0	0	0	1
26	10	3	2	1	5	0	0	1	0	1	1	1	1
27	10	3	3	1	5	0	1	1	0	0	0	1	1
28	10	3	3	1	5	1	1	1	0	0	0	1	1
29	10	3	3	0	5	1	0	1	0	1	0	1	0
30	10	3	3	0	5	1	0	1	0	1	0	1	0
31	11	3	3	0	5	1	1	1	0	1	1	1	1
32	11	3	3	0	5	1	1	1	0	1	1	1	1
33	11	3	3	1	3	0	1	0	0	0	0	0	0
34	11	3	3	1	3	0	1	0	0	0	0	0	0
35	11	3	2	1	5	0	0	1	0	1	1	1	1
36	11	3	1	0	5	1	1	1	1	1	0	0	1
37	11	3	2	1	5	1	0	0	0	0	0	1	0
38	11	3	2	1	5	1	0	0	0	0	0	1	0
39	11	3	2	0	4	0	1	1	1	0	0	1	1
40	11	3	2	0	4	1	1	1	1	0	0	1	1
41	11	3	2	1	5	1	1	0	1	0	0	0	0
42	11	3	2	1	5	1	1	0	1	0	0	0	0
43	11	3	3	0	4	0	1	1	0	0	1	1	1
44	11	3	3	0	4	1	1	1	0	0	1	1	1
45	11	3	1	0	5	1	1	1	1	1	0	0	1
46	11	3	1	0	5	1	1	1	1	0	0	0	1
47	11	3	3	0	5	1	1	1	1	0	0	0	1
48	11	3	3	0	5	1	1	1	1	0	0	0	1
49	11	3	1	0	5	1	1	1	1	0	0	0	1
50	11	3	1	0	5	1	1	1	0	0	0	1	0
